# Supplementary material for: Epigenetic and genetic alterations and their influence on gene regulation in chronic lymphocytic leukemia
Source: BMC Genomics. 2017 Mar 16;18:236. doi: 10.1186/s12864-017-3617-6 (PMC5353786; doi:10.1186/s12864-017-3617-6)
Supplement: Additional file 2: Supplementary tables. — Table S1. Overlap and enrichment of repeated elements along dREs. Table S2. Enrichment of dREs in the regulatory domains of CLL-up/down-regulated genes. Table S3. Enrichment of gene groups to Gene Ontology biological processes. Table S4. Density of GWAS SNPs associated with agglomerated traits along dRE. Table S5. Association of dREs to individual GWAS traits. Table S6. Prediction results and GWAS knowledge of the cancer-related GWAS SNPs which exhibit the significant allele frequency difference between CLL and normal samples. Table S7. Enrichment of TFBSs along dREs. Table S8. Enrichment of TFBS loss caused by CLL-associated alleles along lost dREs. Table S9. Enrichment of TFBS gain caused by CLL-associated alleles along gained dREs. (XLSX 64 kb) [file 12864_2017_3617_MOESM2_ESM.xlsx]

## Sheet: Table S1
Table S1 Overlap and enrichment of repeated elements along dREs
	Fraction of the regions overlapped repeated elements (%)				Enrichment of repeated elements (%)
	lost dRE	gained dRE	sRE	hiMR	lost dRE	gained dRE	sRE	hiMR
All repeats	17.641	21.9703	36.1655	44.6581	1	1	1	1
DNA repeats	0.6633	1.044	1.5237	1.9126	1.1095	0.9837	0.8779	1
LINE	2.2221	3.1808	5.1512	7.3709	0.8772	0.863	0.7632	1
LINE::L1	1.8447	3.615	4.1753	7.7412	0.9492	0.666	0.6032	1
LINE::L2	2.4715	3.7924	4.8539	4.8204	1.5992	1.2434	1.2979	1
SINE	8.8768	11.3024	23.6946	24.8596	0.9241	1.177	0.9039	1
SINE::Alu	6.9247	9.4007	20.5769	21.5654	0.8861	1.1782	0.8129	1
SINE::MIR	1.9537	2.0236	3.071	2.8772	1.4296	1.318	1.719	1
LTR	1.2516	2.6151	3.8581	8.0171	0.663	0.5942	0.3952	1
low complexity + simple repeat	4.4493	3.4478	1.5893	1.0329	6.785	1.9	10.9046	1

## Sheet: Table S2
Table S2 Enrichment of dREs in the regulatory domains of CLL-up/down-regulated genes
	enrichment			p value		Number of REs
	gained dRE	lost dRE	sRE	gained dRE	lost dRE	gained dRE	lost dRE	sRE
CLL up-regulated gene
top 1%	2.01	0.441	1	7e-11	0.006	8	101	102
top 2%	1.576	0.538	1	8e-08	0.002	18	146	188
top 5%	1.561	0.799	1	3e-15	0.04	61	330	429
top 10%	1.384	0.9	1	1e-16	0.09	148	630	924
top 20%	1.283	0.848	1	0	0.001	271	1135	1796
CLL-downregulated gene
top 1%	0.998	4.328	1	0.456	1e-16	47	30	61
top 2%	0.994	3.133	1	0.489	0	82	72	147
top 5%	0.986	2.094	1	0.561	2e-16	142	185	381
top 10%	0.949	1.605	1	0.853	3e-13	234	383	819
top 20%	0.898	1.365	1	0.007	3e-11	383	697	1576
all	1	1	1			1497	4143	8409

## Sheet: Table S3
Table S3 Enrichment of gene groups to Gene Ontology biological processes
	Biological process	number of genes	eS	GS	eG	GL	LS	eL
GO:0010648	negative regulation of cell communication	248	0	1.622	0	3.049	0	1.599
GO:0009968	negative regulation of signal transduction	221	0	1.731	0	3.137	0	0
GO:0030036	actin cytoskeleton organization	226	0	0	0	2.788	1.874	0
GO:0010629	negative regulation of gene expression	504	1.286	1.557	1.407	2.626	1.821	0
GO:0016481	negative regulation of transcription	459	1.257	1.624	1.477	2.609	1.884	0
GO:0000122	negative regulation of transcription from RNA polymerase II promoter	266	1.241	1.881	1.545	0	0	1.831
GO:0045892	negative regulation of transcription, DNA-dependent	356	1.278	1.708	1.587	0	1.834	1.464
GO:0051253	negative regulation of RNA metabolic process	362	1.265	1.734	1.561	0	1.852	1.471
GO:0051056	regulation of small GTPase mediated signal transduction	252	0	1.752	1.549	0	1.821	0
GO:0051129	negative regulation of cellular component organization	142	0	1.727	0	0	2.112	0
GO:0046637	regulation of alpha-beta T cell differentiation	25	0	4.316	0	0	0	0
GO:0046638	positive regulation of alpha-beta T cell differentiation	20	0	3.924	0	0	0	0
GO:0045582	positive regulation of T cell differentiation	32	0	3.372	0	0	0	0
GO:0031345	negative regulation of cell projection organization	28	0	3.153	0	0	0	0
GO:0010552	positive regulation of specific transcription from RNA polymerase II promoter	57	0	3.098	0	0	0	0
GO:0045621	positive regulation of lymphocyte differentiation	35	0	3.083	0	0	0	0
GO:0046634	regulation of alpha-beta T cell activation	36	0	2.997	0	0	0	0
GO:0045580	regulation of T cell differentiation	51	0	2.885	0	0	0	0
GO:0010553	negative regulation of specific transcription from RNA polymerase II promoter	41	0	2.871	0	0	0	0
GO:0042108	positive regulation of cytokine biosynthetic process	48	0	2.861	0	0	0	0
GO:0032582	negative regulation of gene-specific transcription	48	0	2.861	0	0	0	0
GO:0001776	leukocyte homeostasis	36	0	2.725	0	0	0	0
GO:0045619	regulation of lymphocyte differentiation	63	0	2.647	0	0	0	0
GO:0042035	regulation of cytokine biosynthetic process	74	0	2.519	0	0	0	0
GO:0045667	regulation of osteoblast differentiation	43	0	2.509	0	0	0	0
GO:0006338	chromatin remodeling	56	0	2.452	0	0	0	0
GO:0070665	positive regulation of leukocyte proliferation	56	0	2.452	0	0	0	0
GO:0032946	positive regulation of mononuclear cell proliferation	56	0	2.452	0	0	0	0
GO:0001889	liver development	53	0	2.406	0	0	0	0
GO:0050870	positive regulation of T cell activation	76	0	2.323	0	0	0	0
GO:0050671	positive regulation of lymphocyte proliferation	55	0	2.319	0	0	0	0
GO:0010551	regulation of specific transcription from RNA polymerase II promoter	94	0	2.296	0	0	0	0
GO:0030217	T cell differentiation	65	0	2.264	0	0	0	0
GO:0030278	regulation of ossification	78	0	2.264	0	0	0	0
GO:0051251	positive regulation of lymphocyte activation	97	0	2.225	0	0	0	0
GO:0016055	Wnt receptor signaling pathway	133	0	2.139	0	0	0	0
GO:0001666	response to hypoxia	134	0	2.123	0	0	0	0
GO:0042110	T cell activation	126	0	2.102	0	0	0	0
GO:0060627	regulation of vesicle-mediated transport	96	0	2.044	0	0	0	0
GO:0002696	positive regulation of leukocyte activation	106	0	2.036	0	0	0	0
GO:0002521	leukocyte differentiation	131	0	2.022	0	0	0	0
GO:0070482	response to oxygen levels	141	0	2.018	0	0	0	0
GO:0008624	induction of apoptosis by extracellular signals	112	0	2.014	0	0	0	0
GO:0030098	lymphocyte differentiation	103	0	2	0	0	0	0
GO:0050867	positive regulation of cell activation	111	0	1.944	0	0	0	0
GO:0045596	negative regulation of cell differentiation	216	0	1.907	0	0	0	0
GO:0051101	regulation of DNA binding	121	0	1.865	0	0	0	0
GO:0051249	regulation of lymphocyte activation	148	0	1.79	0	0	0	0
GO:0045321	leukocyte activation	242	0	1.784	0	0	0	0
GO:0010324	membrane invagination	220	0	1.784	0	0	0	0
GO:0006897	endocytosis	220	0	1.784	0	0	0	0
GO:0046578	regulation of Ras protein signal transduction	210	0	1.775	0	0	0	0
GO:0046649	lymphocyte activation	199	0	1.775	0	0	0	0
GO:0051098	regulation of binding	153	0	1.731	0	0	0	0
GO:0001701	in utero embryonic development	176	0	1.728	0	0	0	0
GO:0050865	regulation of cell activation	175	0	1.682	0	0	0	0
GO:0001817	regulation of cytokine production	181	0	1.68	0	0	0	0
GO:0002694	regulation of leukocyte activation	166	0	1.655	0	0	0	0
GO:0019220	regulation of phosphate metabolic process	485	0	1.476	0	0	0	0
GO:0051174	regulation of phosphorus metabolic process	485	0	1.476	0	0	0	0
GO:0042325	regulation of phosphorylation	466	0	1.431	0	0	0	0
GO:0016044	membrane organization	381	0	1.416	0	0	0	0
GO:0001775	cell activation	287	0	1.675	1.575	0	0	0
GO:0007265	Ras protein signal transduction	105	0	1.868	1.957	0	0	0
GO:0032583	regulation of gene-specific transcription	134	0	1.83	1.993	0	0	0
GO:0043193	positive regulation of gene-specific transcription	87	0	2.142	2.126	0	0	0
GO:0016568	chromatin modification	274	1.508	1.683	1.687	0	0	0
GO:0006915	apoptosis	602	1.175	1.434	1.365	0	0	0
GO:0012501	programmed cell death	611	1.173	1.429	1.362	0	0	0
GO:0006468	protein amino acid phosphorylation	667	1.19	1.427	1.34	0	0	0
GO:0008219	cell death	719	1.178	1.337	1.386	0	0	0
GO:0016265	death	724	1.179	1.328	1.376	0	0	0
GO:0016310	phosphorylation	800	1.2	1.312	1.284	0	0	0
GO:0000278	mitotic cell cycle	370	1.663	1.485	0	0	0	0
GO:0006511	ubiquitin-dependent protein catabolic process	242	1.437	1.581	0	0	0	0
GO:0051248	negative regulation of protein metabolic process	187	1.415	1.626	0	0	0	0
GO:0032269	negative regulation of cellular protein metabolic process	180	1.42	1.635	0	0	0	0
GO:0051247	positive regulation of protein metabolic process	243	1.272	1.736	0	0	0	0
GO:0006916	anti-apoptosis	206	1.27	1.714	0	0	0	0
GO:0032270	positive regulation of cellular protein metabolic process	233	1.263	1.684	0	0	0	0
GO:0006917	induction of apoptosis	320	1.291	1.625	0	0	0	0
GO:0012502	induction of programmed cell death	321	1.287	1.62	0	0	0	0
GO:0051726	regulation of cell cycle	331	1.455	1.511	0	0	0	0
GO:0006325	chromatin organization	378	1.416	1.453	0	0	0	0
GO:0044092	negative regulation of molecular function	334	1.219	1.469	0	0	0	0
GO:0007264	small GTPase mediated signal transduction	305	1.238	1.479	0	0	0	0
GO:0060548	negative regulation of cell death	360	1.255	1.471	0	0	0	0
GO:0043069	negative regulation of programmed cell death	359	1.259	1.476	0	0	0	0
GO:0043066	negative regulation of apoptosis	354	1.26	1.496	0	0	0	0
GO:0002520	immune system development	276	1.282	1.493	0	0	0	0
GO:0010942	positive regulation of cell death	435	1.305	1.511	0	0	0	0
GO:0043068	positive regulation of programmed cell death	433	1.305	1.518	0	0	0	0
GO:0043065	positive regulation of apoptosis	430	1.3	1.528	0	0	0	0
GO:0031399	regulation of protein modification process	295	1.29	1.563	0	0	0	0
GO:0048534	hemopoietic or lymphoid organ development	260	1.246	1.547	0	0	0	0
GO:0006366	transcription from RNA polymerase II promoter	234	1.271	0	0	0	0	0
GO:0032774	RNA biosynthetic process	296	1.276	0	0	0	0	0
GO:0055086	nucleobase, nucleoside and nucleotide metabolic process	316	1.28	0	0	0	0	0
GO:0006886	intracellular protein transport	374	1.28	0	0	0	0	0
GO:0006351	transcription, DNA-dependent	292	1.283	0	0	0	0	0
GO:0031401	positive regulation of protein modification process	187	1.288	0	0	0	0	0
GO:0009314	response to radiation	200	1.293	0	0	0	0	0
GO:0006457	protein folding	177	1.293	0	0	0	0	0
GO:0034622	cellular macromolecular complex assembly	318	1.3	0	0	0	0	0
GO:0006412	translation	331	1.302	0	0	0	0	0
GO:0044419	interspecies interaction between organisms	283	1.303	0	0	0	0	0
GO:0018193	peptidyl-amino acid modification	162	1.303	0	0	0	0	0
GO:0006979	response to oxidative stress	164	1.305	0	0	0	0	0
GO:0034621	cellular macromolecular complex subunit organization	357	1.307	0	0	0	0	0
GO:0051130	positive regulation of cellular component organization	181	1.314	0	0	0	0	0
GO:0009416	response to light stimulus	138	1.314	0	0	0	0	0
GO:0051716	cellular response to stimulus	820	1.316	0	0	0	0	0
GO:0044087	regulation of cellular component biogenesis	142	1.319	0	0	0	0	0
GO:0010608	posttranscriptional regulation of gene expression	211	1.324	0	0	0	0	0
GO:0033043	regulation of organelle organization	217	1.329	0	0	0	0	0
GO:0051493	regulation of cytoskeleton organization	136	1.333	0	0	0	0	0
GO:0051169	nuclear transport	158	1.336	0	0	0	0	0
GO:0044257	cellular protein catabolic process	603	1.336	0	0	0	0	0
GO:0017038	protein import	131	1.339	0	0	0	0	0
GO:0009141	nucleoside triphosphate metabolic process	131	1.339	0	0	0	0	0
GO:0015980	energy derivation by oxidation of organic compounds	144	1.342	0	0	0	0	0
GO:0051603	proteolysis involved in cellular protein catabolic process	600	1.343	0	0	0	0	0
GO:0030163	protein catabolic process	622	1.343	0	0	0	0	0
GO:0033365	protein localization in organelle	146	1.344	0	0	0	0	0
GO:0006913	nucleocytoplasmic transport	156	1.353	0	0	0	0	0
GO:0006730	one-carbon metabolic process	112	1.354	0	0	0	0	0
GO:0032870	cellular response to hormone stimulus	133	1.364	0	0	0	0	0
GO:0006605	protein targeting	215	1.369	0	0	0	0	0
GO:0080135	regulation of cellular response to stress	103	1.385	0	0	0	0	0
GO:0006399	tRNA metabolic process	118	1.386	0	0	0	0	0
GO:0006403	RNA localization	100	1.397	0	0	0	0	0
GO:0016567	protein ubiquitination	119	1.399	0	0	0	0	0
GO:0016070	RNA metabolic process	938	1.401	0	0	0	0	0
GO:0033554	cellular response to stress	566	1.413	0	0	0	0	0
GO:0006259	DNA metabolic process	506	1.416	0	0	0	0	0
GO:0043254	regulation of protein complex assembly	90	1.42	0	0	0	0	0
GO:0007017	microtubule-based process	253	1.422	0	0	0	0	0
GO:0034660	ncRNA metabolic process	230	1.422	0	0	0	0	0
GO:0007005	mitochondrion organization	138	1.422	0	0	0	0	0
GO:0010564	regulation of cell cycle process	114	1.434	0	0	0	0	0
GO:0006260	DNA replication	190	1.44	0	0	0	0	0
GO:0006414	translational elongation	101	1.442	0	0	0	0	0
GO:0006310	DNA recombination	105	1.444	0	0	0	0	0
GO:0051276	chromosome organization	485	1.447	0	0	0	0	0
GO:0043523	regulation of neuron apoptosis	90	1.453	0	0	0	0	0
GO:0022402	cell cycle process	565	1.463	0	0	0	0	0
GO:0000279	M phase	329	1.464	0	0	0	0	0
GO:0032446	protein modification by small protein conjugation	132	1.464	0	0	0	0	0
GO:0007059	chromosome segregation	81	1.468	0	0	0	0	0
GO:0016071	mRNA metabolic process	370	1.47	0	0	0	0	0
GO:0000226	microtubule cytoskeleton organization	147	1.476	0	0	0	0	0
GO:0022403	cell cycle phase	414	1.479	0	0	0	0	0
GO:0042254	ribosome biogenesis	122	1.487	0	0	0	0	0
GO:0032869	cellular response to insulin stimulus	68	1.487	0	0	0	0	0
GO:0030522	intracellular receptor-mediated signaling pathway	75	1.506	0	0	0	0	0
GO:0030384	phosphoinositide metabolic process	73	1.507	0	0	0	0	0
GO:0006397	mRNA processing	321	1.519	0	0	0	0	0
GO:0031400	negative regulation of protein modification process	119	1.524	0	0	0	0	0
GO:0008033	tRNA processing	76	1.526	0	0	0	0	0
GO:0007346	regulation of mitotic cell cycle	152	1.526	0	0	0	0	0
GO:0006396	RNA processing	547	1.527	0	0	0	0	0
GO:0006302	double-strand break repair	62	1.534	0	0	0	0	0
GO:0007088	regulation of mitosis	56	1.54	0	0	0	0	0
GO:0051783	regulation of nuclear division	56	1.54	0	0	0	0	0
GO:0070647	protein modification by small protein conjugation or removal	160	1.542	0	0	0	0	0
GO:0006974	response to DNA damage stimulus	373	1.546	0	0	0	0	0
GO:0016072	rRNA metabolic process	96	1.548	0	0	0	0	0
GO:0051301	cell division	295	1.552	0	0	0	0	0
GO:0006281	DNA repair	284	1.56	0	0	0	0	0
GO:0009411	response to UV	59	1.562	0	0	0	0	0
GO:0009166	nucleotide catabolic process	51	1.574	0	0	0	0	0
GO:0034470	ncRNA processing	187	1.574	0	0	0	0	0
GO:0040029	regulation of gene expression, epigenetic	77	1.583	0	0	0	0	0
GO:0051640	organelle localization	92	1.583	0	0	0	0	0
GO:0006364	rRNA processing	92	1.583	0	0	0	0	0
GO:0048285	organelle fission	229	1.584	0	0	0	0	0
GO:0030518	steroid hormone receptor signaling pathway	58	1.589	0	0	0	0	0
GO:0051656	establishment of organelle localization	69	1.594	0	0	0	0	0
GO:0022613	ribonucleoprotein complex biogenesis	180	1.619	0	0	0	0	0
GO:0010498	proteasomal protein catabolic process	102	1.632	0	0	0	0	0
GO:0043161	proteasomal ubiquitin-dependent protein catabolic process	102	1.632	0	0	0	0	0
GO:0008380	RNA splicing	284	1.633	0	0	0	0	0
GO:0007067	mitosis	220	1.635	0	0	0	0	0
GO:0000280	nuclear division	220	1.635	0	0	0	0	0
GO:0032886	regulation of microtubule-based process	49	1.638	0	0	0	0	0
GO:0031346	positive regulation of cell projection organization	47	1.645	0	0	0	0	0
GO:0016458	gene silencing	56	1.646	0	0	0	0	0
GO:0000087	M phase of mitotic cell cycle	224	1.646	0	0	0	0	0
GO:0051325	interphase	106	1.655	0	0	0	0	0
GO:0031570	DNA integrity checkpoint	52	1.658	0	0	0	0	0
GO:0000077	DNA damage checkpoint	48	1.672	0	0	0	0	0
GO:0051329	interphase of mitotic cell cycle	103	1.674	0	0	0	0	0
GO:0031396	regulation of protein ubiquitination	100	1.695	0	0	0	0	0
GO:0006505	GPI anchor metabolic process	35	1.699	0	0	0	0	0
GO:0000075	cell cycle checkpoint	91	1.699	0	0	0	0	0
GO:0046489	phosphoinositide biosynthetic process	40	1.709	0	0	0	0	0
GO:0051340	regulation of ligase activity	81	1.725	0	0	0	0	0
GO:0006289	nucleotide-excision repair	55	1.73	0	0	0	0	0
GO:0031398	positive regulation of protein ubiquitination	84	1.734	0	0	0	0	0
GO:0042770	DNA damage response, signal transduction	80	1.747	0	0	0	0	0
GO:0006506	GPI anchor biosynthetic process	34	1.749	0	0	0	0	0
GO:0000082	G1/S transition of mitotic cell cycle	56	1.752	0	0	0	0	0
GO:0008629	induction of apoptosis by intracellular signals	54	1.762	0	0	0	0	0
GO:0031397	negative regulation of protein ubiquitination	74	1.768	0	0	0	0	0
GO:0000377	RNA splicing, via transesterification reactions with bulged adenosine as nucleophile	153	1.768	0	0	0	0	0
GO:0000398	nuclear mRNA splicing, via spliceosome	153	1.768	0	0	0	0	0
GO:0000375	RNA splicing, via transesterification reactions	153	1.768	0	0	0	0	0
GO:0051444	negative regulation of ubiquitin-protein ligase activity	67	1.775	0	0	0	0	0
GO:0051352	negative regulation of ligase activity	67	1.775	0	0	0	0	0
GO:0051436	negative regulation of ubiquitin-protein ligase activity during mitotic cell cycle	65	1.784	0	0	0	0	0
GO:0051438	regulation of ubiquitin-protein ligase activity	78	1.791	0	0	0	0	0
GO:0051351	positive regulation of ligase activity	73	1.792	0	0	0	0	0
GO:0051439	regulation of ubiquitin-protein ligase activity during mitotic cell cycle	71	1.801	0	0	0	0	0
GO:0000723	telomere maintenance	28	1.805	0	0	0	0	0
GO:0000387	spliceosomal snRNP biogenesis	28	1.805	0	0	0	0	0
GO:0022618	ribonucleoprotein complex assembly	69	1.81	0	0	0	0	0
GO:0016579	protein deubiquitination	26	1.83	0	0	0	0	0
GO:0051437	positive regulation of ubiquitin-protein ligase activity during mitotic cell cycle	68	1.836	0	0	0	0	0
GO:0070646	protein modification by small protein removal	29	1.845	0	0	0	0	0
GO:0032200	telomere organization	29	1.845	0	0	0	0	0
GO:0031334	positive regulation of protein complex assembly	35	1.869	0	0	0	0	0
GO:0051443	positive regulation of ubiquitin-protein ligase activity	70	1.869	0	0	0	0	0
GO:0031145	anaphase-promoting complex-dependent proteasomal ubiquitin-dependent protein catabolic process	65	1.875	0	0	0	0	0
GO:0032273	positive regulation of protein polymerization	25	1.903	0	0	0	0	0
GO:0045814	negative regulation of gene expression, epigenetic	21	1.982	0	0	0	0	0
GO:0000718	nucleotide-excision repair, DNA damage removal	22	2.027	0	0	0	0	0
GO:0043525	positive regulation of neuron apoptosis	22	2.027	0	0	0	0	0
GO:0006476	protein amino acid deacetylation	22	2.027	0	0	0	0	0
GO:0000245	spliceosome assembly	32	2.044	0	0	0	0	0
GO:0030330	DNA damage response, signal transduction by p53 class mediator	26	2.058	0	0	0	0	0
GO:0035194	posttranscriptional gene silencing by RNA	21	2.124	0	0	0	0	0
GO:0016441	posttranscriptional gene silencing	21	2.124	0	0	0	0	0
GO:0030071	regulation of mitotic metaphase/anaphase transition	22	2.297	0	0	0	0	0
GO:0016569	covalent chromatin modification	126	1.604	0	1.875	0	0	0
GO:0016570	histone modification	122	1.584	0	1.937	0	0	0
GO:0002712	regulation of B cell mediated immunity	24	0	0	3.425	0	0	0
GO:0002889	regulation of immunoglobulin mediated immune response	24	0	0	3.425	0	0	0
GO:0032012	regulation of ARF protein signal transduction	44	0	0	2.802	0	0	0
GO:0007015	actin filament organization	72	0	0	2.283	0	0	0
GO:0043414	biopolymer methylation	69	0	0	2.233	0	0	0
GO:0009719	response to endogenous stimulus	405	1.197	0	0	0	0	1.706
GO:0010033	response to organic substance	721	0	0	0	0	0	1.383
GO:0030001	metal ion transport	465	0	0	0	0	0	1.413
GO:0051049	regulation of transport	435	0	0	0	0	0	1.458
GO:0040011	locomotion	431	0	0	0	0	0	1.472
GO:0022610	biological adhesion	701	0	0	0	0	0	1.503
GO:0007155	cell adhesion	700	0	0	0	0	0	1.505
GO:0007626	locomotory behavior	274	0	0	0	0	0	1.571
GO:0032879	regulation of localization	610	0	0	0	0	0	1.634
GO:0051046	regulation of secretion	202	0	0	0	0	0	1.683
GO:0009792	embryonic development ending in birth or egg hatching	334	0	0	0	0	0	1.696
GO:0043009	chordate embryonic development	331	0	0	0	0	0	1.711
GO:0007610	behavior	469	0	0	0	0	0	1.715
GO:0044057	regulation of system process	309	0	0	0	0	0	1.723
GO:0009725	response to hormone stimulus	367	0	0	0	0	0	1.729
GO:0007154	cell communication	795	0	0	0	0	0	1.739
GO:0001944	vasculature development	251	0	0	0	0	0	1.76
GO:0032101	regulation of response to external stimulus	159	0	0	0	0	0	1.781
GO:0007267	cell-cell signaling	600	0	0	0	0	0	1.794
GO:0001568	blood vessel development	245	0	0	0	0	0	1.803
GO:0007507	heart development	215	0	0	0	0	0	1.844
GO:0051674	localization of cell	307	0	0	0	0	0	1.845
GO:0048870	cell motility	307	0	0	0	0	0	1.845
GO:0016337	cell-cell adhesion	276	0	0	0	0	0	1.847
GO:0031644	regulation of neurological system process	153	0	0	0	0	0	1.851
GO:0009790	embryonic development	568	0	0	0	0	0	1.855
GO:0048608	reproductive structure development	126	0	0	0	0	0	1.888
GO:0022603	regulation of anatomical structure morphogenesis	219	0	0	0	0	0	1.914
GO:0051969	regulation of transmission of nerve impulse	147	0	0	0	0	0	1.927
GO:0048514	blood vessel morphogenesis	211	0	0	0	0	0	1.933
GO:0048511	rhythmic process	128	0	0	0	0	0	1.947
GO:0048545	response to steroid hormone stimulus	192	0	0	0	0	0	1.947
GO:0048729	tissue morphogenesis	180	0	0	0	0	0	1.951
GO:0001501	skeletal system development	319	0	0	0	0	0	1.953
GO:0042692	muscle cell differentiation	121	0	0	0	0	0	1.966
GO:0016477	cell migration	276	0	0	0	0	0	1.97
GO:0006887	exocytosis	115	0	0	0	0	0	1.97
GO:0001525	angiogenesis	148	0	0	0	0	0	1.99
GO:0050804	regulation of synaptic transmission	136	0	0	0	0	0	1.999
GO:0014070	response to organic cyclic substance	121	0	0	0	0	0	2.06
GO:0007156	homophilic cell adhesion	131	0	0	0	0	0	2.076
GO:0043062	extracellular structure organization	163	0	0	0	0	0	2.085
GO:0048568	embryonic organ development	172	0	0	0	0	0	2.108
GO:0051270	regulation of cell motion	193	0	0	0	0	0	2.113
GO:0043010	camera-type eye development	107	0	0	0	0	0	2.118
GO:0048468	cell development	644	0	0	0	0	0	2.129
GO:0019226	transmission of nerve impulse	350	0	0	0	0	0	2.136
GO:0001654	eye development	132	0	0	0	0	0	2.146
GO:0043627	response to estrogen stimulus	105	0	0	0	0	0	2.158
GO:0030900	forebrain development	152	0	0	0	0	0	2.161
GO:0022604	regulation of cell morphogenesis	131	0	0	0	0	0	2.162
GO:0031344	regulation of cell projection organization	89	0	0	0	0	0	2.164
GO:0007268	synaptic transmission	298	0	0	0	0	0	2.167
GO:0030030	cell projection organization	368	0	0	0	0	0	2.186
GO:0010769	regulation of cell morphogenesis involved in differentiation	77	0	0	0	0	0	2.207
GO:0030334	regulation of cell migration	169	0	0	0	0	0	2.212
GO:0048705	skeletal system morphogenesis	112	0	0	0	0	0	2.225
GO:0040012	regulation of locomotion	192	0	0	0	0	0	2.242
GO:0000902	cell morphogenesis	356	0	0	0	0	0	2.291
GO:0060541	respiratory system development	108	0	0	0	0	0	2.308
GO:0030323	respiratory tube development	102	0	0	0	0	0	2.332
GO:0007417	central nervous system development	425	0	0	0	0	0	2.346
GO:0048699	generation of neurons	559	0	0	0	0	0	2.371
GO:0045664	regulation of neuron differentiation	133	0	0	0	0	0	2.385
GO:0050678	regulation of epithelial cell proliferation	71	0	0	0	0	0	2.393
GO:0030324	lung development	99	0	0	0	0	0	2.403
GO:0022008	neurogenesis	601	0	0	0	0	0	2.413
GO:0010975	regulation of neuron projection development	70	0	0	0	0	0	2.428
GO:0051272	positive regulation of cell motion	98	0	0	0	0	0	2.428
GO:0045637	regulation of myeloid cell differentiation	70	0	0	0	0	0	2.428
GO:0048666	neuron development	339	0	0	0	0	0	2.44
GO:0030182	neuron differentiation	438	0	0	0	0	0	2.457
GO:0048592	eye morphogenesis	69	0	0	0	0	0	2.463
GO:0007420	brain development	289	0	0	0	0	0	2.47
GO:0060284	regulation of cell development	205	0	0	0	0	0	2.487
GO:0043473	pigmentation	59	0	0	0	0	0	2.496
GO:0035239	tube morphogenesis	127	0	0	0	0	0	2.498
GO:0030534	adult behavior	86	0	0	0	0	0	2.503
GO:0032990	cell part morphogenesis	256	0	0	0	0	0	2.522
GO:0001505	regulation of neurotransmitter levels	67	0	0	0	0	0	2.536
GO:0048667	cell morphogenesis involved in neuron differentiation	209	0	0	0	0	0	2.548
GO:0007611	learning or memory	111	0	0	0	0	0	2.552
GO:0000904	cell morphogenesis involved in differentiation	244	0	0	0	0	0	2.554
GO:0031175	neuron projection development	256	0	0	0	0	0	2.567
GO:0050770	regulation of axonogenesis	57	0	0	0	0	0	2.584
GO:0048858	cell projection morphogenesis	245	0	0	0	0	0	2.589
GO:0010721	negative regulation of cell development	48	0	0	0	0	0	2.596
GO:0051960	regulation of nervous system development	192	0	0	0	0	0	2.596
GO:0009636	response to toxin	61	0	0	0	0	0	2.6
GO:0051216	cartilage development	74	0	0	0	0	0	2.603
GO:0035270	endocrine system development	69	0	0	0	0	0	2.627
GO:0030335	positive regulation of cell migration	89	0	0	0	0	0	2.673
GO:0001655	urogenital system development	110	0	0	0	0	0	2.678
GO:0007409	axonogenesis	193	0	0	0	0	0	2.7
GO:0048812	neuron projection morphogenesis	213	0	0	0	0	0	2.713
GO:0001822	kidney development	96	0	0	0	0	0	2.714
GO:0042476	odontogenesis	54	0	0	0	0	0	2.727
GO:0050767	regulation of neurogenesis	166	0	0	0	0	0	2.73
GO:0001763	morphogenesis of a branching structure	74	0	0	0	0	0	2.756
GO:0050679	positive regulation of epithelial cell proliferation	41	0	0	0	0	0	2.763
GO:0050768	negative regulation of neurogenesis	45	0	0	0	0	0	2.769
GO:0033500	carbohydrate homeostasis	49	0	0	0	0	0	2.774
GO:0042593	glucose homeostasis	49	0	0	0	0	0	2.774
GO:0040017	positive regulation of locomotion	98	0	0	0	0	0	2.774
GO:0010001	glial cell differentiation	53	0	0	0	0	0	2.779
GO:0050808	synapse organization	61	0	0	0	0	0	2.786
GO:0042063	gliogenesis	65	0	0	0	0	0	2.789
GO:0007631	feeding behavior	69	0	0	0	0	0	2.791
GO:0002009	morphogenesis of an epithelium	101	0	0	0	0	0	2.804
GO:0060485	mesenchyme development	52	0	0	0	0	0	2.832
GO:0007411	axon guidance	107	0	0	0	0	0	2.859
GO:0014031	mesenchymal cell development	51	0	0	0	0	0	2.888
GO:0048762	mesenchymal cell differentiation	51	0	0	0	0	0	2.888
GO:0021510	spinal cord development	39	0	0	0	0	0	2.905
GO:0050885	neuromuscular process controlling balance	35	0	0	0	0	0	2.913
GO:0031016	pancreas development	35	0	0	0	0	0	2.913
GO:0050905	neuromuscular process	62	0	0	0	0	0	2.924
GO:0050795	regulation of behavior	46	0	0	0	0	0	2.955
GO:0001764	neuron migration	64	0	0	0	0	0	3.009
GO:0060562	epithelial tube morphogenesis	67	0	0	0	0	0	3.044
GO:0014032	neural crest cell development	33	0	0	0	0	0	3.09
GO:0014033	neural crest cell differentiation	33	0	0	0	0	0	3.09
GO:0001708	cell fate specification	51	0	0	0	0	0	3.11
GO:0021953	central nervous system neuron differentiation	40	0	0	0	0	0	3.115
GO:0021915	neural tube development	68	0	0	0	0	0	3.165
GO:0021954	central nervous system neuron development	32	0	0	0	0	0	3.186
GO:0010720	positive regulation of cell development	69	0	0	0	0	0	3.284
GO:0048520	positive regulation of behavior	34	0	0	0	0	0	3.332
GO:0035148	tube lumen formation	44	0	0	0	0	0	3.347
GO:0001841	neural tube formation	40	0	0	0	0	0	3.399
GO:0009798	axis specification	30	0	0	0	0	0	3.399
GO:0001838	embryonic epithelial tube formation	43	0	0	0	0	0	3.425
GO:0050769	positive regulation of neurogenesis	59	0	0	0	0	0	3.456
GO:0051588	regulation of neurotransmitter transport	26	0	0	0	0	0	3.486
GO:0007613	memory	39	0	0	0	0	0	3.486
GO:0050921	positive regulation of chemotaxis	29	0	0	0	0	0	3.516
GO:0016331	morphogenesis of embryonic epithelium	58	0	0	0	0	0	3.516
GO:0008344	adult locomotory behavior	54	0	0	0	0	0	3.567
GO:0030902	hindbrain development	60	0	0	0	0	0	3.588
GO:0009953	dorsal/ventral pattern formation	60	0	0	0	0	0	3.588
GO:0042733	embryonic digit morphogenesis	25	0	0	0	0	0	3.625
GO:0050920	regulation of chemotaxis	31	0	0	0	0	0	3.655
GO:0002064	epithelial cell development	21	0	0	0	0	0	3.776
GO:0048663	neuron fate commitment	42	0	0	0	0	0	3.776
GO:0014020	primary neural tube formation	33	0	0	0	0	0	3.776
GO:0001657	ureteric bud development	35	0	0	0	0	0	3.884
GO:0001843	neural tube closure	30	0	0	0	0	0	4.154
GO:0060606	tube closure	30	0	0	0	0	0	4.154
GO:0001656	metanephros development	44	0	0	0	0	0	4.377
GO:0009954	proximal/distal pattern formation	23	0	0	0	0	0	4.433
GO:0007628	adult walking behavior	22	0	0	0	0	0	4.635
GO:0048709	oligodendrocyte differentiation	22	0	0	0	0	0	4.635
GO:0035136	forelimb morphogenesis	22	0	0	0	0	0	4.635
GO:0014013	regulation of gliogenesis	21	0	0	0	0	0	4.855
GO:0045685	regulation of glial cell differentiation	20	0	0	0	0	0	5.098
GO:0030326	embryonic limb morphogenesis	87	0	2.142	0	0	0	3.386
GO:0035113	embryonic appendage morphogenesis	87	0	2.142	0	0	0	3.386
GO:0035107	appendage morphogenesis	99	0	1.982	0	0	0	3.204
GO:0035108	limb morphogenesis	99	0	1.982	0	0	0	3.204
GO:0060173	limb development	103	0	1.905	0	0	0	3.19
GO:0048736	appendage development	103	0	1.905	0	0	0	3.19
GO:0045597	positive regulation of cell differentiation	229	0	1.799	0	0	0	2.226
GO:0051094	positive regulation of developmental process	278	0	1.694	0	0	0	2.16
GO:0007169	transmembrane receptor protein tyrosine kinase signaling pathway	224	0	1.664	0	0	0	2.023
GO:0032989	cellular component morphogenesis	397	0	1.408	0	0	0	2.169
GO:0050793	regulation of developmental process	674	0	1.572	0	0	0	1.832
GO:0045944	positive regulation of transcription from RNA polymerase II promoter	371	0	1.639	0	0	0	1.802
GO:0051093	negative regulation of developmental process	259	0	1.78	0	0	0	1.618
GO:0045893	positive regulation of transcription, DNA-dependent	477	0	1.563	0	0	0	1.639
GO:0051254	positive regulation of RNA metabolic process	481	0	1.55	0	0	0	1.649
GO:0008284	positive regulation of cell proliferation	414	0	1.469	0	0	0	1.587
GO:0051128	regulation of cellular component organization	458	1.214	1.456	0	0	0	1.435
GO:0007167	enzyme linked receptor protein signaling pathway	342	0	1.635	0	0	1.651	1.954
GO:0045595	regulation of cell differentiation	492	0	1.675	0	0	1.578	1.796
GO:0006928	cell motion	475	0	1.446	0	0	1.523	1.765
GO:0035295	tube development	220	0	0	0	0	1.925	2.678
GO:0045165	cell fate commitment	139	0	0	0	0	2.158	2.771
GO:0043583	ear development	95	0	0	0	0	2.415	2.027
GO:0060429	epithelium development	227	0	0	0	0	2.176	2.146
GO:0048562	embryonic organ morphogenesis	133	0	0	0	0	2.123	2.044
GO:0048646	anatomical structure formation involved in morphogenesis	352	0	0	0	0	2.155	1.931
GO:0048732	gland development	135	0	0	0	0	2.091	1.93
GO:0007423	sensory organ development	229	0	0	0	0	1.849	2.078
GO:0007389	pattern specification process	267	0	0	0	0	1.916	2.249
GO:0003002	regionalization	197	0	0	0	0	1.971	2.3
GO:0048598	embryonic morphogenesis	307	0	0	0	0	1.782	2.362
GO:0009887	organ morphogenesis	564	0	0	0	0	1.564	2.149
GO:0007010	cytoskeleton organization	436	1.234	0	0	0	1.7	0
GO:0030029	actin filament-based process	241	0	0	0	0	1.757	0
GO:0009952	anterior/posterior pattern formation	140	0	0	0	0	2.143	0
GO:0035023	regulation of Rho protein signal transduction	99	0	0	0	0	2.317	0
GO:0045778	positive regulation of ossification	24	0	0	0	0	4.411	0
GO:0055123	digestive system development	21	0	0	0	0	5.041	0
GO:0048546	digestive tract morphogenesis	21	0	0	0	0	5.041	0

## Sheet: Table S4
Table S4 Density of GWAS SNPs associated with agglomerated traits along dRE
		expected	density	number of SNPs	p value
CLL	hiMR	0.0249	0.003	7	1
	sRE	0.051	0.169	7	3.33e-05
	Lost	0.0379	0	0	0.35
	Gained	0.0413	0.38	5	3.55e-05
lymphoma	hiMR	0.0157	0.021	7	0.16
	sRE	0.0333	0.1207	5	0.014
	Lost	0.0203	0.4537	5	4.9e-05
	Gained	0.0297	0.152	2	0.015
Cancer	hiMR	2.4124	2.9823	992	0.11
	Similar	4.2154	4.6347	192	0.17
	Lost	3.4025	5.6261	62	0
	Gained	4.2082	5.3204	70	0.02
irrelevant	hiMR	23.3988	22.7427	7565	0.998
	Similar	47.6732	47.0466	1949	0.958
	Lost	33.2435	31.4882	347	0.999
	Gained	40.7532	39.2187	516	0.992

## Sheet: Table S5
Table S5 Association of dREs to individual GWAS traits
	# SNP			# SNP				p				enrichment
Traits	all	tagged		gained Dre	lost dRE	sRE		gained dRE	lost dRE	sRE		gained dRE	lost dRE	sRE
Genome-wide association study identifies nidogen 1 (NID1) as a susceptibility locus to cutaneous nevi and melanoma risk.	198	3		8	0	0		0	0.082	0.299		19.7531	0	0
Genetic determinants of trabecular and cortical volumetric bone mineral densities and bone microstructure.	240	7		4	1	0		0	0.037	0.294		16.7364	5.2356	0
Genome-wide association study of theta band event-related oscillations identifies serotonin receptor gene HTR7 influencing risk of alcohol dependence.	40	3		4	1	1		0	0.044	0.146		14.3885	4.4843	1.63934
Meta-analysis of genome-wide association studies identifies ten loci influencing allergic sensitization.	373	12		6	0	3		0	0.21	0.034		13.8568	0	2.82752
A genome-wide association study in Han Chinese identifies new susceptibility loci for ankylosing spondylitis.	240	5		5	0	0		0.002	0.082	0.293		13.7363	0	0
Genome-wide meta-analysis of observational studies shows common genetic variants associated with macronutrient intake.	172	6		7	0	0		0.005	0.115	0.382		12.3457	0	0
Genome-wide association study identifies five new breast cancer susceptibility loci.	227	13		9	0	0		0.002	0.262	0.645		11.4068	0	0
Association analyses identify three susceptibility Loci for vitiligo in the Chinese Han population.	126	4		4	0	5		0.003	0.122	0.02		10.3896	0	5.15464
Novel risk loci for rheumatoid arthritis in Han Chinese and congruence with risk variants in Europeans.	214	9		5	0	2		0	0.266	0.151		9.82318	0	1.66945
A genome-wide association meta-analysis of self-reported allergy identifies shared and allergy-specific susceptibility loci.	1053	35		7	1	1		0	0.138	0.498		9.53679	1.9084	0.585137
Genetically distinct subsets within ANCA-associated vasculitis.	251	17		4	0	3		0.014	0.126	0.115		9.00901	0	3.28947
Genome-wide association study of liver enzymes in korean children.	318	16		4	0	0		0.007	0.144	0.441		8.52878	0	0
Genetic variants in novel pathways influence blood pressure and cardiovascular disease risk.	755	21		6	0	5		0	0.328	0.01		8.43882	0	3.09981
Genetic variation associated with circulating monocyte count in the eMERGE Network.	130	6		6	1	4		0.002	0.12	0.09		7.79221	1.69779	2.22222
Genome-wide association study identifies three loci associated with melanoma risk.	182	5		5	0	4		0	0.309	0.03		7.73994	0	2.57566
Genome-wide association study identifies a novel susceptibility locus at 6p21.3 among familial CLL.	306	4		5	0	7		0.013	0.141	0.016		7.42942	0	4.87465
Meta-analysis followed by replication identifies loci in or near CDKN1B, TET3, CD80, DRAM1, and ARID5B as associated with systemic lupus erythematosus in Asians.	1027	34		6	0	8		0.002	0.355	0.001		6.97674	0	4.25306
Genome-wide meta-analyses identify three loci associated with primary biliary cirrhosis.	194	6		5	0	2		0	0.325	0.272		6.70241	0	1.17027
Genome-wide association study identifies loci affecting blood copper, selenium and zinc.	805	28		7	0	5		0.006	0.384	0.141		6.69216	0	1.91498
Genome-wide association study of body mass index in 23 000 individuals with and without asthma.	432	16		5	0	4		0.004	0.281	0.102		6.66667	0	2.18938
Genome-wide scan of copy number variation in late-onset Alzheimer's disease.	76	5		0	19	1		0.227	0	0.315		0	32.5343	0.4329
Genetic determinants of cardiovascular events among women with migraine: a genome-wide association study.	78	5		0	8	4		0.166	0	0.113		0	24.0964	2.71186
A genome-wide association study identifies susceptibility loci for ovarian cancer at 2q31 and 8q24.	525	7		0	13	0		0.291	0	0.567		0	22.4138	0
GWAS meta-analysis and replication identifies three new susceptibility loci for ovarian cancer.	536	9		0	13	4		0.338	0	0.183		0	18.5449	1.80669
A genome-wide scan for common genetic variants with a large influence on warfarin maintenance dose.	154	3		0	4	2		0.266	0	0.08		0	16.3265	2.29358
Genome-wide meta-analysis of five Asian cohorts identifies PDGFRA as a susceptibility locus for corneal astigmatism.	110	6		0	9	0		0.296	0.004	0.539		0	15.4374	0
CMPK1 and RBP3 are associated with corneal curvature in Asian populations.	225	4		0	9	2		0.346	0.003	0.184		0	15.3322	1.1554
Sequence variants in the autophagy gene IRGM and multiple other replicating loci contribute to Crohn's disease susceptibility.	559	9		0	10	2		0.321	0.001	0.253		0	14.5349	0.902934
A genome-wide association study identifies new susceptibility loci for esophageal adenocarcinoma and Barrett's esophagus.	390	15		0	10	5		0.541	0	0.127		0	12.4844	1.74764
A genome-wide scan of Ashkenazi Jewish Crohn's disease suggests novel susceptibility loci.	528	17		0	9	6		0.472	0.005	0.108		0	11.6731	2.47525
Genome-wide association study for ulcerative colitis identifies risk loci at 7q22 and 22q13 (IL17REL).	145	6		1	10	2		0.236	0.002	0.367		0.75643	11.3766	0.696864
Genome-wide association study of 14,000 cases of seven common diseases and 3,000 shared controls.	1637	49		1	16	9		0.435	0	0.128		0.468165	10.9589	1.85338
Identification of susceptibility loci for colorectal cancer in a genome-wide meta-analysis.	223	9		2	9	0		0.189	0.003	0.645		1.79211	10.4408	0
Genome-wide association of body fat distribution in African ancestry populations suggests new loci.	392	13		0	8	1		0.477	0	0.581		0	10.2302	0.450045
Meta-analysis of genome-wide association study data identifies additional type 1 diabetes risk loci.	481	14		0	6	13		0.357	0.003	0		0	9.85222	5.69676
Common genetic variation and antidepressant efficacy in major depressive disorder: a meta-analysis of three genome-wide pharmacogenetic studies.	829	43		0	7	4		0.582	0.001	0.199		0	8.02752	1.44404
Genetic loci influencing kidney function and chronic kidney disease.	262	5		0	4	4		0.329	0.011	0.084		0	7.82779	2.5
Genome-wide association study of ancestry-specific TB risk in the South African Coloured population.	481	26		0	9	4		0.546	0	0.339		0	7.5	1.08725
Genome-wide association study of ulcerative colitis identifies three new susceptibility loci, including the HNF4A region.	519	13		0	10	11		0.599	0.011	0.098		0	6.5445	2.12725
Identification of a candidate gene for astigmatism.	901	17		3	5	5		0.108	0.02	0.158		2.78035	6.15006	1.89753
Genomic determinants of motor and cognitive outcomes in Parkinson's disease.	46	5		0	0	5		0.156	0.103	0		0	0	9.52381
A genome-wide association study for diabetic nephropathy genes in African Americans.	196	5		0	0	5		0.179	0.116	0		0	0	9.29368
HLA-B*5701 genotype is a major determinant of drug-induced liver injury due to flucloxacillin.	321	6		0	0	4		0.098	0.054	0		0	0	9.15332
Genetic variants on chromosome 1q41 influence ocular axial length and high myopia.	213	4		0	0	8		0.279	0.204	0		0	0	9.13242
Genome-wide association study identifies three new susceptibility loci for adult asthma in the Japanese population.	134	14		0	0	6		0.123	0.089	0		0	0	9.00901
Genome-wide association study for serum urate concentrations and gout among African Americans identifies genomic risk loci and a novel URAT1 loss-of-function allele.	79	5		0	0	12		0.234	0.198	0		0	0	8.09717
Identification of a melanoma susceptibility locus and somatic mutation in TET2.	291	5		0	0	4		0.182	0.137	0		0	0	7.90514
Eight common genetic variants associated with serum DHEAS levels suggest a key role in ageing mechanisms.	190	8		1	0	10		0.077	0.273	0		1.92678	0	7.77001
Genome-wide association scan meta-analysis identifies three Loci influencing adiposity and fat distribution.	162	4		0	0	4		0.132	0.106	0		0	0	7.56144
Genome-wide association study of temperament in bipolar disorder reveals significant associations with three novel Loci.	543	13		0	0	10		0.171	0.11	0.004		0	0	7.40741
A meta-analysis and genome-wide association study of platelet count and mean platelet volume in african americans.	570	12		1	0	11		0.173	0.28	0		1.5748	0	7.2896
A genome-wide association study suggests contrasting associations in ACPA-positive versus ACPA-negative rheumatoid arthritis.	215	15		0	0	10		0.177	0.108	0.01		0	0	7.28863
Common variants at SCN5A-SCN10A and HEY2 are associated with Brugada syndrome, a rare disease with high risk of sudden cardiac death.	58	3		0	0	4		0.132	0.099	0.002		0	0	7.18133
Common genetic determinants of vitamin D insufficiency: a genome-wide association study.	153	3		4	0	11		0.058	0.133	0.003		4.98753	0	7.08763
Genome-wide association analyses identify 13 new susceptibility loci for generalized vitiligo.	415	14		1	0	11		0.185	0.177	0.001		1.48368	0	6.96202
Genome-wide association study of exercise behavior in Dutch and American adults.	99	3		0	0	4		0.081	0.083	0.011		0	0	6.94444
Common genetic variation in the HLA region is associated with late-onset sporadic Parkinson's disease.	339	4		0	3	22		0.208	0.032	0.049		0	3.50467	6.88145
Sequence variants in SLC16A11 are a common risk factor for type 2 diabetes in Mexico.	28	4		1	0	7		0.079	0.142	0.011		2.43309	0	6.73077
Genome-wide association study in alopecia areata implicates both innate and adaptive immunity.	248	8		4	0	12		0.013	0.263	0		5.27705	0	6.73023
A colorectal cancer genome-wide association study in a Spanish cohort identifies two variants associated with colorectal cancer risk at 1p33 and 8p12.	183	3		1	0	6		0.07	0.153	0		2.39234	0	6.68151

## Sheet: Table S6
Table S6 Prediction results and GWAS knowledge of the cancer-related GWAS SNPs which exhibit the significant allele frequency difference between CLL and normal samples.
	dRE SNP		dRE label	allele frequence							GWAS			haplotype analysis
				CLL		Control		# Samples		CLL-associated allele	traits	tagged SNP	risk allele	R-square	distance	OR between risk allele and CLL allele
	ID	position		ref-freq	alt-freq	ref-freq	alt-freq	CLL	control
1	rs3806624	chr3:27764623	lost	43.12	56.88	77.38	22.62	13	4	alt	cancer; lymphoma; arthritis	rs3806624	alt	1	0	-
2	rs1976684	chr10:8090380	lost	40.79	59.21	4.26	95.74	26	9	ref	cancer; lymphoma	rs501764	ref	1	2654	432.6
3	rs8077394	chr17:79258787	gain	91.55	8.45	63.71	36.29	23	8	ref	cancer	rs7224668	alt	0.84	22999	0.0042
4	rs2151512	chr20:60913495	gain	0	100	48.89	51.11	5	4	alt	cancer	rs4925386	alt	1	7549	1482.16
5	rs133018	chr22:38572761	gain	49.17	50.83	79.38	20.62	28	10	alt	cancer	rs738322	alt	0.97	3755	2348.31
6	rs1839563	chr7:113752909	gain	43.98	56.02	100	0	9	3	alt	cancer	rs6466479	alt	0.93	11804	257.9

## Sheet: Table S7
Table S7 Enrichment of TFBSs along dREs
	enrichment fold (log2)			Density (# per 1000 bp)
TFBS	gained dRE	lost dRE	sRE	gained dRE	lost dRE	sRE
AREB6_03	0.375	0.136	0.263	0.419	0.355	0.388
LMO2COM_01	0.335	0.058	0.241	0.918	0.758	0.86
E12_Q6	0.327	0.09	0.21	0.686	0.582	0.633
E47_02	0.314	-0.151	0.024	0.445	0.322	0.364
E2A_Q6	0.293	0.055	0.111	0.638	0.541	0.562
RUNX1-MA0002.2	0.29	0.018	-0.136	0.405	0.336	0.302
ETS_Q4	0.285	0.077	0.511	0.543	0.47	0.634
Rrxa-MA0512.1	0.277	-0.003	0.01	0.426	0.351	0.354
PPAR_DR1_Q2	0.275	0.073	0.14	0.436	0.379	0.397
SREBP1_Q6	0.273	0.063	0.285	0.368	0.318	0.371
E2F1_Q3_01	-0.208	1.071	1.673	0.396	0.961	1.458
NRF1-MA0506.1	-0.188	1.025	1.582	0.462	1.071	1.576
NRF1_Q6	-0.319	0.916	1.628	0.145	0.341	0.558
E2F4-MA0470.1	-0.168	0.936	1.432	0.448	0.964	1.359
E2F1-MA0024.2	-0.136	0.949	1.342	0.305	0.647	0.85
AP2_Q6	0.198	1	1.496	1.087	1.896	2.673
DEAF1_02	0.05	0.892	1.377	0.158	0.283	0.396
AP2_Q3	0.196	0.89	1.379	1.142	1.846	2.591
E2F3-MA0469.1	0.021	0.777	1.123	0.641	1.083	1.376
SP1SP3_Q4	0.114	0.753	1.28	1.433	2.232	3.215
WT1_Q6	0.218	0.766	1.204	1.439	2.103	2.851
SP4_Q5	0.337	0.839	1.368	1.898	2.688	3.878
SP1_02	0.324	0.812	1.305	2.048	2.873	4.041
Pax5-MA0014.1	0.226	0.623	1.051	0.445	0.586	0.789
EGR1-MA0162.2	0.217	0.608	1.083	1.674	2.195	3.053
CTCF_01	0.348	0.703	1.071	1.312	1.678	2.166
CKROX_Q2	0.413	0.749	1.23	1.919	2.422	3.381
HES1_Q2	0.29	0.637	0.949	0.342	0.435	0.54
SP2-MA0516.1	0.364	0.687	1.178	2.235	2.795	3.929
KLF15_Q2	0.294	0.629	1.067	1.202	1.516	2.053
SP1-MA0079.2	0.314	0.641	1.074	2.622	3.288	4.44
PAX5-MA0014.2	0.198	0.54	0.867	0.361	0.457	0.574
PLAG1-MA0163.1	0.4	0.485	0.843	1.204	1.277	1.637
SMAD4_Q6	0.307	0.393	0.551	0.388	0.412	0.46
TFAP2A-MA0003.2	0.416	0.461	0.798	1.173	1.21	1.529
ETS2_Q6	0.345	0.388	0.612	0.561	0.578	0.675
ZNF515_01	0.411	0.435	0.811	0.709	0.721	0.936
P53_01	0.393	0.397	0.661	0.314	0.315	0.378
EGR2_01	0.407	0.401	0.797	0.306	0.305	0.401
ESR1-MA0112.2	0.417	0.381	0.546	0.83	0.809	0.908
P53_04	0.447	0.4	0.716	0.593	0.574	0.714
Klf1-MA0493.1	0.515	0.443	0.915	0.862	0.82	1.138
NFKB_Q6_01	0.575	0.435	0.659	0.541	0.491	0.574
NFKB1-MA0105.1	0.712	0.565	0.941	0.869	0.785	1.019
NF-kappaB-MA0061.1	0.741	0.438	0.731	0.559	0.454	0.556
NFKAPPAB_01	0.758	0.42	0.732	0.527	0.417	0.517

## Sheet: Table S8
Table 8 Enrichment of TFBS loss caused by CLL-associated alleles along lost dREs
Rank	TFBS	Enrichment of loss	P of loss	# lost TFBS	TF	Relevance
1	AP1_01	2.65	0	5	AP1, JUN
2	P53_01	1.9	0.0183976	5	P53	2	tumor suppressor
3	NFKB1-MA0105.2	1.86	0	7	NF-kappaB	2	NF-kB pathway is upregulated in the pathogenesis of aggressive CLL. Blood. 2013 May 23;121(21):4355-8.	2013 May 23;121(21):4355-8.
4	EAR2_Q2	1.86	0.0128439	6	NR2F6, EAR-2	1	differentiation
5	ZBTB33-MA0527.1	1.75	0.00823219	7	ZBTB33, Kaiso	2	B-cell fate determination
6	DR4_Q2	1.68	0.0101024	9	DR4, TRAILR1	2	apoptotic pathway
7	PAX5-MA0014.1	1.6	0.00839432	14	PAX5	2	B-cell differentiation
8	AP1_Q4_01	1.52	0	5	AP1, JUN
9	EGR1-MA0162.1	1.45	0.00905134	16	EGR1	1	oncogene and tumore suppression
10	SP3_Q3	1.4	0.0122273	18	SP3
11	E2F1_Q6_01	1.27	0.0246611	13	E2F1	2	cell cycle of B-cell
12	SMAD_Q6	1.27	0	8	SMAD2
13	SREBP1_Q5	1.26	0.0900609	14	SREBP1
14	FPM315_01	1.26	0.0743132	19	FPM315
15	AP2_Q6_01	1.23	0.0909834	24	AP2
16	AP2_Q3	1.16	0.172603	20	AP2
17	ZEB1-MA0103.1	1.15	0.220702	5	ZEB1
18	MYOD_01	1.14	0.220702	7	MYOD
19	AP2ALPHA_03	1.12	0.236746	12	AP2
20	LTF_Q6	1.11	0.206963	6	LTF
21	EGR_Q6	1.09	0.232561	20	EGR1
22	NRF1-MA0506.1	1.08	0.290716	14	NRF1
23	SP1SP3_Q4	1.05	0.341723	20	SP1

## Sheet: Table S9
Table 9 Enrichment of TFBS gain caused by CLL-associated alleles along gained dREs
Rank	TFBS	Enrichment	P	# generated motifs	TF	Relevance
1	HAND1E47_01	2.59	0.000434712	6	TCF3, E47	2	TCF3, regulate apoptosis in CLL cells
2	E47_01	2.07	0.00064884	9	TCF3, E47	2	TCF3, regulate apoptosis in CLL cells
3	ETS2_B	2.01	0.00981221	5	cETS2	1	proproliferation and/or differentiation, induced in haematopoietic malignancy
4	PAX5-MA0014.1	1.98	0.00969399	7	PAX5	2	T-cell acute lymphocytic leukemia 1, E2A imunoglobulin enhancer binding factor
5	AHRHIF_Q6	1.84	0	8	HIF, AHR	2	growth of CLL cells
6	TAL1::TCF3-MA0091.1	1.83	0	5	TCF3, E47	2	TCF3, regulate apoptosis in CLL cells
7	SP1-MA0079.2	1.82	0.000190622	16	SP1	1	cell differentiation, cell growth, apoptosis, immune responses,
8	NKFB1-MA0105.1	1.8	0.00670416	7	NFKB1	2	NF-kB pathway is upregulated in the pathogenesis of aggressive CLL. Blood. 2013 May 23;121(21):4355-8.
9	HIF1_Q5	1.78	0	8	HIF1	2	growth of CLL cells
10	NEUROD_02	1.74	0.00496749	10	NEUROD
11	HIF1_Q3	1.73	0.00916178	7	HIF1	2	growth of CLL cells
12	SREBP1_02	1.72	0	7	SREBP1		upstream of BCL2
13	ELK1_01	1.61	0.0150384	7	ELK1	1	hematopoiesis, regulate EVI1 in AML. Oncogene. 2013 Apr 18;32(16):2069-78
14	SP1-MA0079.3	1.51	0.0419446	9	SP1	1	cell differentiation, cell growth, apoptosis, immune responses,
15	EGR1-MA0162.1	1.42	0.020938	9	EGR1	1	oncogene and tumore suppression
16	ZFP423-MA0116.1	1.39	0.0577044	7
17	ERG1-MA0162.2	1.38	0.0587817	11
18	NR2F1-MA0017.1	1.3	0.119528	5
19	COUP_01	1.3	0.119528	5
20	AHRARNT_02	1.25	0.168134	5
21	GLI1_01	1.2	0.156381	6
22	WT1_Q6	1.2	0.141758	11
23	E2F1_Q3	1.05	0.220485	8
24	E2F1_Q6	1.01	0.318285	7
